# Supplementary material for: Use of Droplet Digital Polymerase Chain Reaction to Identify Biomarkers for Differentiation of Benign and Malignant Renal Masses
Source: Cancers (Basel). 2024 Feb 15;16(4):787. doi: 10.3390/cancers16040787 (PMC10886675; doi:10.3390/cancers16040787)
Supplement: Supplementary file 1 [file cancers-16-00787-s001.zip]

Archive with 1 entries (1 files):
- cancers-2862989-supplementary.pdf
